# Supplementary material for: Identification of Extremely Rare Pathogenic CNVs by Array CGH in Saudi Children with Developmental Delay, Congenital Malformations, and Intellectual Disability
Source: Children (Basel). 2023 Mar 31;10(4):662. doi: 10.3390/children10040662 (PMC10136417; doi:10.3390/children10040662)
Supplement: Supplementary file 1 [file children-10-00662-s001.zip]

Archive with 1 entries (1 files):
- children-2153985-supplementary.pdf
